# Supplementary material for: Foot Traffic Driven Anthropogenic Activity Alters Phyllosphere Microbial Community Characteristics and Putative Pathogens in Subtropical Urban Green Spaces
Source: Microorganisms. 2025 Oct 28;13(11):2464. doi: 10.3390/microorganisms13112464 (PMC12654198; doi:10.3390/microorganisms13112464)
Supplement: Supplementary file 1 [file microorganisms-13-02464-s001.zip]

Archive with 1 entries (1 files):
- microorganisms-3889744-supplementary.pdf
